# Supplementary material for: VTX: real-time high-performance molecular structure and dynamics visualization software
Source: Bioinformatics. 2025 May 12;41(6):btaf295. doi: 10.1093/bioinformatics/btaf295 (PMC12202049; doi:10.1093/bioinformatics/btaf295)
Supplement: btaf295_Supplementary_Data [file btaf295_supplementary_data.zip]

Archive with 1 entries (1 files):
- VTX_navSyn3A_outline.mp4
